# Supplementary material for: The Investigation of the Production of Salt-Added Polyethylene Oxide/Chitosan Nanofibers
Source: Materials (Basel). 2023 Dec 27;17(1):132. doi: 10.3390/ma17010132 (PMC10779878; doi:10.3390/ma17010132)
Supplement: Supplementary file 1 [file materials-17-00132-s001.zip]

Archive with 1 entries (1 files):
- materials-2764401-supplementary.pdf
